# Supplementary material for: Association between Anti-Müllerian Hormone Concentration and Inflammation Markers in Serum during the Peripartum Period in Dairy Cows
Source: Animals (Basel). 2021 Apr 26;11(5):1241. doi: 10.3390/ani11051241 (PMC8146605; doi:10.3390/ani11051241)
Supplement: Supplementary file 1 [file animals-11-01241-s001.zip]

Archive with 1 entries (1 files):
- animals-1182336-supplementary.xlsx
