# Supplementary material for: Association between Anti-Müllerian Hormone Concentration and Inflammation Markers in Serum during the Peripartum Period in Dairy Cows
Source: Animals (Basel). 2021 Apr 26;11(5):1241. doi: 10.3390/ani11051241 (PMC8146605; doi:10.3390/ani11051241)
Supplement: Supplementary file 1 [file animals-11-01241-s001.zip › animals-1182336-supplementary.xlsx]

## Sheet: Sheet1
			Prepartum (D-14)									Postpartum (D28)
			H-AMH				L-AMH					H-AMH				L-AMH
						CV				CV					CV				CV
		BCS	3.18182	±	0.1	0.0792825	3.38636	±	0.1	0.0832864		2.81818	±	0.0592655	0.0697476	2.90909	±	0.0969579	0.110541
		RFS	3.45455	±	0.207305	0.199028	3.90909	±	0.2	0.179236		3.09091	±	0.211254	0.226681	3	±	0.26968	0.298142
		AST (U/l)	59.1545	±	3.48833	0.19558	52.6182	±	3.5	0.218234		73.7	±	5.09088	0.229098	64.6909	±	4.77896	0.245011
		GGT (U/l)	17.2182	±	1.88915	0.363894	15.6727	±	1.1	0.228349		22.2909	±	1.09789	0.163353	29.8727	±	7.92181	0.879521
		BUN (mg/dl)	8.29091	±	0.639667	0.255887	8.17273	±	0.4	0.170959		10.1727	±	0.763734	0.249001	10.1273	±	1.06191	0.34777
		Bil (mg/dl)	0.181818	±	0.0226362	0.412916	0.13	±	0.01	0.367007		0.190909	±	0.00909091	0.157935	0.154545	±	0.0157459	0.337915
		NEFA (mmol/l)	169.2	±	29.4068	0.576427	120.618	±	11	0.301665		325	±	41.6115	0.424646	241.618	±	31.8606	0.437342
		T-Cho (mg/dl)	69.7455	±	4.01478	0.190916	76.2182	±	4.3	0.185254		172.7	±	10.4841	0.201342	155.745	±	8.3734	0.178313
		Glu (mg/dl)	56.3818	±	4.06392	0.239057	62.9455	±	3.2	0.169658		48.2	±	3.28681	0.226164	57.6364	±	4.6916	0.269973
		TG (mg/dl)	15.6909	±	0.763182	0.161316	17.1636	±	1.4	0.279093		5.48182	±	0.332707	0.201296	5.9	±	0.302415	0.169999
		Ca (mg/dl)	9.31818	±	0.0979965	0.0348799	9.37273	±	0.1	0.051631		9.54545	±	0.184077	0.0639586	9.32727	±	0.144027	0.0512137
		iP (mg/dl)	5.9	±	0.254058	0.142816	5.84545	±	0.2	0.136294		5.72727	±	0.15081	0.0873333	5.35455	±	0.285836	0.177048
		Mg (mg/dl)	2.36364	±	0.0664321	0.0932167	2.3	±	0.04	0.0644887		2.55455	±	0.0511035	0.0663489	2.25455	±	0.0577827	0.0850032
		Fe (μg/dl)	170.091	±	9.45422	0.184349	151.636	±	9.2	0.200823		125.491	±	6.71735	0.177534	101.609	±	12.3926	0.404507
		3-HB (μmol/dl)	643.655	±	25.3021	0.130377	645.527	±	47.5	0.243917		1504.35	±	229.48	0.505931	844.536	±	184.176	0.723287
		TP (mg/dl)	6.95455	±	0.150486	0.0717669	7.59909	±	0.2	0.102854		7.53636	±	0.11398	0.0501606	8.09364	±	0.190994	0.0782658
		Alb (mg/dl)	3.67091	±	0.0846431	0.0764741	3.70545	±	0.1	0.0833234		3.97273	±	0.0824741	0.0688534	3.61636	±	0.115815	0.106216
		A/G ratio	1.14727	±	0.0681054	0.196884	1.01091	±	0.09	0.282313		1.13818	±	0.0634725	0.184957	0.843636	±	0.0648112	0.254795
		IGF-1 (ng/mL)	31.8189	±	6.36953	0.663924	37.9142	±	5.9	0.518613		42.2925	±	5.43848	0.426491	39.2921	±	4.90542	0.414064
